# Supplementary material for: Mechanical Property Prediction of Industrial Low-Carbon Hot-Rolled Steels Using Artificial Neural Networks
Source: Materials (Basel). 2025 Jun 23;18(13):2966. doi: 10.3390/ma18132966 (PMC12250638; doi:10.3390/ma18132966)
Supplement: Supplementary file 1 [file materials-18-02966-s001.zip]

Archive with 1 entries (1 files):
- materials-3688078-supplementary.pdf
